# Supplementary material for: Endplate Lesions of the Lumbar Spine: Biochemistry and Genetics
Source: Genes (Basel). 2025 Jun 26;16(7):738. doi: 10.3390/genes16070738 (PMC12294196; doi:10.3390/genes16070738)
Supplement: Supplementary file 1 [file genes-16-00738-s001.zip]

Archive with 1 entries (1 files):
- genes-3684846-supplementary.pdf
